# Supplementary material for: The Anterior Insula Tracks Behavioral Entropy during an Interpersonal Competitive Game
Source: PLoS One. 2015 Jun 3;10(6):e0123329. doi: 10.1371/journal.pone.0123329 (PMC4454696; doi:10.1371/journal.pone.0123329)
Supplement: S1 Data — (XLSX) [file pone.0123329.s001.xlsx]

## Sheet: Sheet1
REGION	LEFT INSULA	LEFT INSULA	LEFT INSULA	LEFT INSULA	LEFT INSULA	LEFT INSULA	RIGHT INSULA	RIGHT INSULA	RIGHT INSULA	RIGHT INSULA	RIGHT INSULA	RIGHT INSULA
OPPONENT	HUMAN	HUMAN	HUMAN	COMPUTER	COMPUTER	COMPUTER	HUMAN	HUMAN	HUMAN	COMPUTER	COMPUTER	COMPUTER
ENTROPY	HIGH	MIDDLE	LOW	HIGH	MIDDLE	LOW	HIGH	MIDDLE	LOW	HIGH	MIDDLE	LOW
SUB01	1.8323	2.0045	1.4347	1.6079	1.744	1.5545	0.16318	0.33538	-0.23442	-0.06122	0.07488	-0.11462
SUB02	3.5088	3.6418	3.1651	3.5151	2.562	2.6695	0.3981	0.5311	0.0544	0.4044	-0.5487	-0.4412
SUB03	0.3242	0.8057	0.1983	0.7948	0.1802	0.2744	-0.12648	0.35502	-0.25238	0.34412	-0.27048	-0.17628
SUB04	-0.642	-0.6177	-0.3111	0.4206	-0.7679	-0.5659	-0.2736	-0.2493	0.0573	0.789	-0.3995	-0.1975
SUB05	1.1723	0.6652	0.2382	0.6186	-0.4681	0.1845	0.92462	0.41752	-0.00948	0.37092	-0.71578	-0.06318
SUB06	1.8671	0.3121	1.2109	1.0225	-0.4577	0.8758	1.27438	-0.28062	0.61818	0.42978	-1.05042	0.28308
SUB07	-0.3945	1.239	-0.4544	0.1696	-1.0012	-0.6787	-0.24936	1.38414	-0.30926	0.31474	-0.85606	-0.53356
SUB08	1.9863	1.9337	3.0495	2.1909	1.8698	0.3245	0.11262	0.06002	1.17582	0.31722	-0.00388	-1.54918
SUB09	0.1557	0.6152	1.0036	1.6397	1.1817	1.0734	-0.94702	-0.48752	-0.09912	0.53698	0.07898	-0.02932
SUB10	1.5375	0.2672	0.5807	1.1354	1.8615	0.5243	0.66368	-0.60662	-0.29312	0.26158	0.98768	-0.34952
SUB11	1.4672	1.3957	1.2761	0.5884	0.761	1.0205	0.45886	0.38736	0.26776	-0.41994	-0.24734	0.01216
SUB12	1.6775	0.823	1.2839	0.3815	0.8131	0.4653	0.92414	0.06964	0.53054	-0.37186	0.05974	-0.28806
SUB13	3.0317	2.6637	1.5178	3.363	2.2023	2.4587	0.5906	0.2226	-0.9233	0.9219	-0.2388	0.0176
SUB14	1.7684	0.7925	0.8338	1.5196	1.449	0.6998	0.70946	-0.26644	-0.22514	0.46066	0.39006	-0.35914
SUB15	4.7372	1.1975	1.0185	0.8215	1.8798	1.9789	3.35796	-0.18174	-0.36074	-0.55774	0.50056	0.59966
SUB16	-0.659	-0.2716	0.2037	-1.5589	-0.0768	-1.3071	-0.05686	0.33054	0.80584	-0.95676	0.52534	-0.70496
SUB17	1.0228	1.6015	1.2173	0.8211	1.2662	0.4406	-0.04654	0.53216	0.14796	-0.24824	0.19686	-0.62874
